# Supplementary material for: Frequency domain analysis of steady-state visual evoked potentials in dogs with optic neuritis: a pilot study
Source: Front Vet Sci. 2025 Jun 24;12:1603620. doi: 10.3389/fvets.2025.1603620 (PMC12234325; doi:10.3389/fvets.2025.1603620)
Supplement: Supplementary file 1 [file Data_Sheet_1.xlsx]

## Sheet: Sheet1
Table S1. TVEP and SVEP parameters for all patients
Group	Case	Breed	Sex	Age (year)	Body weight (kg)	Eye	TVEP		SSVEP
							P2 latency (ms)	N1-P2 amplitude (µV)	FD amplitude (µV)	SNR	Phase latency (ms)	TD amplitude (µV)
Control group	1	Pomeranian	SF	5	4.2	R	46.9	32.12	3.26	9.46	45	23.89
						L	45.9	34.65	1.4	5.36	77.1	19.3
	2	Pomeranian	SF	5.8	3.1	R	51.6	23.21	6.01	18.74	60.5	15.29
						L	48.7	16.78	5.04	5.99	50.7	20.02
	3	Long hair chihuahua	CM	8	3.7	R	61.9	24.3	2.14	2.93	38.3	10.35
						L	58.1	36.37	3.51	8.12	67.7	22.01
	4	Maltese	SF	4.3	3	R	54.4	33.19	6.01	12.32	50.2	28.73
						L	56.2	29.72	5.72	11.4	61.1	26.77
	5	Poodle	SF	11	4	R	57.2	17.14	3.85	8.28	67.2	11.13
						L	53.4	29.64	13.9	19.19	75.2	33.17
	6	Maltese	CM	9	3.8	R	89.1	30.33	5.78	9.84	106	17.27
						L	77.8	29.62	3.46	11.58	95	12.53
	7	Maltese	SF	5.3	4.6	R	47.8	34.69	7.53	17.52	27.2	21.7
						L	49.7	25.65	3.38	9.31	48.9	20.32
Optic neuritis group	8	Pomeranian	SF	5	3	R	84.4	14.54	1.24	11.01	75.8	6.1
						L	59.1	4.84	0.48	1.32	81.8	4.53
	9	Pomeranian	SF	8	3.2	R	71.2	11.05	1.03	3.01	69	6.48
						L	33.7	16.27	1.34	2.15	53.4	15.35
	10	Pomeranian	CM	7	3.5	R	72.2	4.41	1.4	3.18	104	4.15
						L	54.4	8.4	1.17	3.96	82.5	5.89
	11	Maltese	IM	8	3.3	R	51.6	3.59	1.32	8.06	57.6	3.78
						L	41.2	6.78	1.23	3.46	54.7	4.17
	12	Poodle maltese mix	SF	6.4	6.7	R	40.3	9.26	1.4	13.17	54.8	8.54
						L	32.8	15.45	1.45	4.58	58.8	9.34
	13	Maltese	CM	10.3	4.2	R	51.5	2.82	1.19	5.24	62.7	4.39
						L	63.7	6.14	1.54	7.43	84.2	4.17
	14	Maltese	SF	6.5	3.7	R	71.2	6.24	0.96	4.26	95.4	6.35
						L	50.6	19.12	1.03	1.98	85.6	5.42
TVEP, transient visual evoked potentials; SSVEP, steady-state visual evoked potentials; SNR, signal-to-noise ratio; FD amplitude, frequency-domain amplitude; TD amplitude, time-domain amplitude; R, right eye; L, left eye.
